# Supplementary material for: Association of pancreatic atrophy patterns with intraductal extension of early pancreatic ductal adenocarcinoma: a multicenter retrospective study
Source: J Gastroenterol. 2024 Sep 16;59(12):1133–42. doi: 10.1007/s00535-024-02149-0 (PMC11541273; doi:10.1007/s00535-024-02149-0)
Supplement: Supplementary file 3 — Supplementary file3 (XLSX 13 KB) [file 535_2024_2149_MOESM3_ESM.xlsx]

## Sheet: Sheet1
Case No.	Atrophy pattern	location of cancer	surgical procedure	final pathological diagnosis	distance of intraductal extension (mm)	ERP performed	preoperative cytodiagnosis	MRCP performed	concordance of ERP and MRCP	preoperative waiting period (days)
1	FPPA	Head	PD	CIS	25	Yes	5	Yes	Yes	68
2	FPPA	Body	PD	CIS	10	Yes	3	Yes	Yes	169
3	FPPA	Body	Central pancreatectomy	CIS	30	Yes	5	Yes	Yes	70
4	FPPA	Body	Central pancreatectomy	CIS	10	Yes	3	Yes	Yes	49
5	FPPA	Body	DP	CIS	30	Yes	4	No	－	24
6	FPPA	Body	DP	CIS	35	Yes	5	Yes	Yes	69
7	FPPA	Body	DP	CIS	15	Yes	3	Yes	Yes	38
8	FPPA	Body	DP	CIS	10	Yes	2	Yes	Yes	49
9	FPPA	Body	DP	CIS	10	Yes	3	No	－	38
10	FPPA	Body	DP	CIS	20	Yes	5	Yes	Yes	43
11	FPPA	Tail	DP	CIS	45	Yes	3	Yes	Yes	49
12	FPPA	Tail	DP	CIS	5	Yes	3	Yes	Yes	33
13	FPPA	Body	DP	Microinvasive carcinoma	25	Yes	5	Yes	Yes	64
14	UPA	Head	PD	CIS	20	Yes	5	Yes	No	25
15	UPA	Head	PD	CIS	10	Yes	4	Yes	Yes	31
16	UPA	Head	PD	CIS	5	Yes	5	Yes	Yes	77
17	UPA	Body	DP	CIS	20	Yes	5	Yes	Yes	43
18	UPA	Tail	DP	CIS	30	No	－	Yes	－	66
19	UPA	Tail	DP	CIS	5	Yes	4	Yes	Yes	86
20	UPA	Tail	DP	CIS	25	No	－	Yes	－	54
21	UPA	Tail	DP	CIS	70	Yes	5	Yes	Yes	90
22	UPA	Tail	DP	CIS	10	No	－	Yes	－	15
23	UPA	Body	DP	Microinvasive carcinoma	5	Yes	3	Yes	Yes	61
24	UPA	Body	DP	Microinvasive carcinoma	5	Yes	3	Yes	Yes	38
25	UPA	Body	DP	Microinvasive carcinoma	25	Yes	5	Yes	Yes	47
26	UPA	Body	DP	Microinvasive carcinoma	65	Yes	4	Yes	Yes	90
27	No atrophy	Head	PD	CIS	5	Yes	5	Yes	Yes	73
28	No atrophy	Head	PD	CIS	5	Yes	4	Yes	Yes	93
29	No atrophy	Body	DP	CIS	5	Yes	3	Yes	Yes	30
30	No atrophy	Tail	DP	CIS	5	Yes	1	Yes	No	51
31	No atrophy	Tail	DP	CIS	5	Yes	5	Yes	Yes	18
32	No atrophy	Tail	DP	CIS	5	Yes	3	Yes	Yes	14
	FPPA, focal pancreatic parenchymal atrophy; UPA, upstream pancreatic atrophy; PD, pancreaticoduodenectomy; DP, distal pancreatectomy; CIS, carcinoma in situ.
	The preoperative cytodiagnosis are categorized as follows: 1, benign; 2, atypical; 3, indeterminate; 4, suspicious for malignancy; and 5, malignant.
